# Supplementary material for: Peritumoral immune infiltrates in primary tumours are not associated with the presence of axillary lymph node metastasis in breast cancer: a retrospective cohort study
Source: PeerJ. 2020 Sep 2;8:e9779. doi: 10.7717/peerj.9779 (PMC7474517; doi:10.7717/peerj.9779)
Supplement: Supplemental Information 1 [file peerj-08-9779-s001.csv]

Case	LVI	PNI	Age	Grade	Tumour_diameter	Nodal_status	ER	PR	HER2	KI67	Molecular_profile	Menopausal_status	CD4	CD8	CD57	FOXP3	CD21	CD68	CD1a	CD123	S100	LAMP3	CD83
1	1	0	43	2	30	1	0	1	0	1	0	0	3,101737611	6,778664726	,026280818	89,5	0	3,604973075	,115601377		,390790987	0	,085257474
2	1	1	65	1	21	1	1	1	0	1	0	1	1,70118284	2,126912296	,068459854	32,5	0	5,902686216	,037301314	,088946808	,106255261	0	,1131952615
3	1	1	76	1	15	1	1	1	0	1	0	1	1,436067842	1,031710445	,160583987	21	0	1,180439551		0		,474213585	,343862375
4	1	1	68	1	18	1	1	1	0	0	0	1	,439133827	,446411828	,094324887	11	0	,62405382	,0010757125	0		0	,076226252
5	1	1	47	2	19	1	1	1	0	0	0	0	,9824736245	1,123129946	,0832844685	90	,001018428	,950982455	,0176475525	,159692023		,0031584095	,3231423185
6	0	1	54	3	22	1	1	1	0	0	0	1	1,301045418	1,1211766595	,0856570235	99,5	0	2,705311844	,06472628	0		0	,4315151505
7	1	0	50	1	7	1	1	1	0	0	0	1	,466172742	2,286241994	1,343811232	6	0	1,713103085	,0401416455	0		0	,855689604
8	1	0	69	2	18	1	1	1	0	1	0	1	,441931948	,575632007	,12081273	60	0	1,052204429	,014988569	0		0	,077242233
9	0	1	66	2	25	1	1	1	0	0	0	1	1,583590086		8,806299083	83,5	0	6,466382972	,953596829	0	,143366454	0	,041268811
10	0	0	61	3	100	1	0	0	0		3	1					0
11	1	1	47	2	30	1	1	1	0	2	0	0	1,144912708	1,0835388045	,089014135	34	,001534968	1,067942424	,054107173			0	,424999477
12	1	0	57	3	22	1	0	0	1	2	2	1	,48335192	,777606148	42,3891026	114,5	0	3,518357693	,515394256			0	,14157477
13	1	0	77	3	31	1	1	1	0	1	0	1	2,7904105735	2,138815866	33,20104898	110	0	5,3557662775	,504650634	,211148219	,790939529	,786818744	,1684664445
14	1	0	64	2	40	1	1	0	0	2	0	1	1,206925191	,88300406	,0767574085	47	0	2,223602312	,0312904505	0	,049769369	0	,132026433
15	1	0	55	1	16	1	0	0	1	2	2	1				3	0			0		0
16	1	0	66	2	15	1	1	0	0	0	0	1		,601870051	7,809847865	44	0	1,637278746	,488434236	0	,337238283	0	,1261904935
17	1	1	59	1	13	1	0	0	0	2	3	1	4,8661141885	4,129032295		203,5	0	3,568858864	,2535465905	,381642381		,0147597255	,1808771695
18	1	1	79	2	30	1	0	1	0	2	0	1	1,253082225	2,0282609285	,108770436	121,5	,000656158	3,544446009	,0515694655	0	1,414737345	0	,0484393605
19	1	1	75	3	70	1	0	0	1	2	2	1	1,603349527	,444625214				2,015772561	,136086113				,072470294
20	1	1	46	2	65	1	1	1	0	0	0	1	,985631365	2,094147617	,145144287	23,5	0	2,0494766115	,0484259795	0	,053313848		,2111884655
21	1	0	52	3	26	1	1	1	1	2	1	1	6,2025147695	5,4150777125	2,248353793	390,5	,003856713	2,7839083175	,2999764345	,266448791		,009616595	,288295645
22	0	0	77	2	17	1	1	0	0	1	0	1	3,089872068	1,456582814	1,3109467615	87	0	3,8650853345		,058272822	,358908252	,063806523	,126941153
23	0	0	64	3	30	1	1	1	0	1	0	1	5,4234723785	2,6002422	,601441777	89	,12674043	1,611205296	,02603498			,023874907	,182465124
24	1	0	83	3	31	1	1	1	0	1	0	1	7,543394245		,409594435	61,5							,580871364
25	0	0	66	2	15	1	1	0	0	2	0	1	,463710223	,651898352	,035199655	76,5	0	3,234308487	,034873186			,031452919
26	1	0	43	3	24	1	0	0	0	2	3	0	5,806503087	6,8586035525	,9006895355		,010654541	7,022867784	,0424624575	,196240326		,353784248	,078963181
27	1	1	49	3	66	1	1	0	1	2	1	0	4,404578782	2,664743452	,598235268	89	0	2,038004871	,075611679	0	,397657953	0	,052842432
28	1	1	59	3	54	1	0	0	0	2	3	1	2,7120235825	5,1829770425	,2564629985	103	0	5,8624884195	,191841545	0	,261552897	0	,0280202025
29	1	1	72	3	45	1	1	1	1		1	1	6,4356531445	15,19830837	,862155059	241	,0100939625	7,1956971975	,009855771	0	,255688747	,861797124	,082421239
30	0	0	63	3	45	1	1	0	0	1	0	1	,4808843475	,4803001935		33,5	0	,763884503	,015099999			0	,107549439
31	0	0	66	2	7	1	1	1	1	0	1	1	4,62143985	4,386022201	,3684186635	166	,236927382	1,9206600695	,264276124	,10916292		,0035285055	,2944934885
32	1	0	53	3	14	1	1	1	1	1	1		3,4289008575	2,5250297805	,5660905155	354	,0010376345	7,7655275345	,064825357	0	,396645507	,0102325625	,0843082145
33	1	0	57	2	28	1	1	1	0	1	0	1	3,061604683	3,380931733		56	,013671686	1,53864122	,021842928	,168466108	0	0	,5926323925
34	0	1	72	3	17	1	0	0	1	2	2	1	4,44816405	,454689364	,10402734	70	0	3,9812975205	,041016802	0	,094130417	0	,3613801455
35	1	1	50	2	19	1	1	1	0	0	0	0	,5016693305	1,5743399045	,137388601	1,5		1,616460354		0		0	,197530795
36	1	0	54	3	23	1	1	0	1	2	1		3,758196113	2,8558194155	,258558747	275	,000583652	5,235982882	,311993407	0	,308636772	0	,121836626
37	1	0	41	3	40	1	0	0	0	2	3	0	1,445223901	1,202360946		74	,001105014	1,941054287	,013503201			0	,053555179
38	1	1	54	2	21	1	0	0	0	1	3	1	,214684004	,8164248075	4,808017358	93,5	0	1,832970593	,017696204	0	,117545333	0	,022711227
39	1	0	54	2	17	1	0	0	1	2	2	1	3,376914235	4,342093394	,454920535	150,5	0	4,559767287		0	,460378626	,112656118	,312717665
40	1	1	39	3	35	1	1	1	0	2	0	0	,224083598	,440095195	,4656845295	3,5	,003080822	,8607090985	,031174907	0	,072700243	,0013481675	,099585261
41	1	1	71	2	50	1	0	0	0	2	3	1	,792115991	1,337250813		17,5	0	2,459497873		0		0	,071051331
42	1	1	74	3	27	1	1	1	0	2	0	1	3,112307198	2,2076264465	,274804801	149	0	4,37279632	,0154193925	0	,093691782	,039174849	,5017844695
43	1	0	37	3	60	1	1	1	0	1	0	0	,490218002			3		,649580756	,093840563				,276631484
44	1	0	49	2	24	1	0	0	1	0	2	1	12,42319176	6,068772666	3,516498624	453	,000856055	5,954466092	,441110955	1,159776033		,0475886685	,4387575965
45	0	1	51	2	11	1	1	1	0	0	0		,9886252555	,478750681		13	0	1,456953428				0	,37059568
46	0	0	43	3	17	1	1	1	0	1	0	0	,179520197	,582726253		1	0	,14739981			0	0	,095927412
47	1	1	80	3	24	1	1	1	0	2	0	1	1,769115659	3,596883282		0		3,148918218	,012106563				,026803594
48	1	1	54	3	25	1	1	1	0	1	0		,091825046	,148936542	,014531646	6	0	,597801528	,018362783	0	0	0	,237813879
49	0	0	75	3	25	1	0	0	0	1	3	1	6,526806623	11,926401175	,6852886075	1130	,0377126635	8,194108187	,03282309	,060944699	,201245834	,0350720065	,160447094
50	0	0	36	2	20	1	1	1	0	2	0	0	,478766646	3,674488187	,263534024	20	0	4,276276965		0	,110575795	0	,133193814
51	1	1	42	3	17	1	1	1	0	2	0	0	,841405163	4,247272943		139,5	0	2,370151271	,041920302			0
52	1	0	53	1	14	1	1	1	0	2	0		1,068232641	,881892699	,259522034	8,5	0	,875822851	,064444737		,081362812		,08839067
53	1	0	43	2	41	1	1	1	0	1	0	0	1,5504146455	2,748617331	,245091722	272,5	,0006055655	2,6404945355	,223409268			0	,113420672
54	1	1	76	2	60	1	1	1	0	0	0	1	,086013385	,190659926	,018324641	51	0	1,097693879	,33045591			0	,048995434
55	0	0	45	2	22	1	0	0	1	2	2	0	21,498508085	18,07230148	1,8183544805		,5691531135	8,4902006245	,999965915		1,586549761	,039878269	,06104215
56	1	0	76	2	30	1	0	0	1	1	2	1	9,3041822265	7,0311990075	,481768273	504	0	6,296378927	,2587091825		,740485168	,061131592	,023293879
57	1	0	59	2	11	1	1	1	0	0	0	1	,546495147	,6283805795	,05964177	5,5	0	1,268735229	,1420767965			0	,036738984
58	1	1	72	2	22	1	1	1	0	1	0	1	10,9427962855	12,319166256	,730135968	750	,00144409	10,5901789125	,323079244		1,749885154	,001205642	,091462452
59	0	1	58	3	46	1	1	0	1	2	1	1		7,736955587		54,5	0	1,970157669					,14558323
60	1	0	60	2	12	1	1	1	0	0	0	1	,891323268	1,362545037	,1907737485	19	0	1,9837264425	,2010372085		,129944	,035046286	,7394745745
61	1	1	55	2	18	1	1	0	0	1	0	1		,48706479		4	0	,58025117				0	,481948557
62	1	0	68	2	22	1	1	0	0	1	0	1	2,225092666	1,377797363		114			,055270973			0	,123090903
63	1	0	73	3	30	1	1	1	0	1	0	1	1,3525555345	,828772651	,0502930315	125,5	,0001977075	3,235255617	,070492608		1,168237025	,071112785	,07159894
64	1	0	79	2	22	1	1	1	0	0	0	1	2,139949625	3,531646179	,245060076	19		4,67839673	,199711774				,088119886
65	1	0	61	3	12	1	0	0	0	2	3	1	6,909650202	5,2930613505	,249151787	380	,0429581625	4,015269323	,2204320355			0	,04046811
66	1	1	51	3	24	1	0	1	0	2	0	0	5,543459603	5,399465737		58,5		10,67238395	,47535442				,078458418
67	1	0	81	3	10	1	1	0	1	2	1	1	1,8176771625	1,7528732765	,669077829	151,5	,000831304	4,586914769	1,2153623965		,330675957	,189454358	,052876385
68	1	0	60	2	24	1	1	1	0	0	0	1	1,6338784535	2,688412851	2,9577959715	15,5	,0069880005	3,3846966575	,1159594685		,35571764	0	1,1633016205
69	1	0	60	2	11	1	1	1	0	2	0	1	3,160008834	1,4384711105	1,508931479	104	,0066603805	3,901746795	,017309877		,075393655	0	,224812002
70	1	0	63	3	6	1	0	0	1	2	2	1	5,280382754	1,511229405	,0461282	352,5	,922009395	1,8937343775	,0787705415		,449943567	,047540976	,065305214
71	0	0	60	3	19	1	1	0	1	2	1	1
72			46	2	17	1	0	0	1	1	2		2,353239262	2,4697240315	2,321008539	237	0	3,8504905795	,263027707		,776078548	0	,1667346125
73	1	1	58	1	14	1	1	0	0	1	0		,367147369	1,263139668	,019196002	70	,003180439	1,120175706	,256234181			0	,1774974365
74	0	0	56	3	30	1	1	0	1	2	1	1	6,0930784795	9,355907206	,4405911335		,0016093865	9,2880778375	1,4175633925		,527118178	,417785039	,0376620665
75	1	0	61	2	17	1	1	0	0	1	0	1	1,743682293	,9344333365	,033034872		0	4,584051818	1,3465280215		,450712383	0	,050464141
76	0	0	50	2	20	0	1	1	0	1	0	0	4,05134894	,7787047475		37	0	6,542550207	,040450761				,1036545105
77	0	0	37	3	11	0	1	1	1	2	1	0	,783437577	1,305338094	1,552140904	10,5	0	1,002933458	,036396833		,074137484		,150718708
78	0	0	68	1	10	0	1	1	0	0	0	1		1,214436296		9,5	0						,197287925
79	0	0	82	1	11	0	1	1		1		1	,023964308	,934025299	,022273109	17,5	0	1,064199618	,12280868			0
80	0	0	60	2	13	0	1	1	0	1	0	1	2,168646328	1,2996835815	,079389365	168	0	5,0665660545	,31527585		,37406424	0	,061687219
81	0	0	47	2	13	0	1	1	0	1	0	1		1,561930935	,056889877	93	0		,097284975			,033453824	,205137313
82	0	0	69	1	9	0	1	1	0	1	0	1				8,5						0
83	0	0	78	1	18	0	1	1	1	1	1	1				211		4,889879761
84	0	0	57	3	28	0	0	1	0	2	0	1	7,1286689075	5,3505976775	,194190524	497	,003681117	9,268257507	,771704566		,644907758	,062145363	,285027818
85	0	0	83	3	22	0	0	0	1	2	2	1	11,0930933075	6,7721130325	,592962064	675	,0077768375	6,1922333995	,5358628055			,043292587
86	0	0	56	2	8	0	1	1	0	0	0	1
87	0	0	49	3	35	0	0	0	0	2	3	0	2,2112386125	1,8055884405	,201920949	457	0	1,4335691445	8,105622156			0	,072595479
88	0	0	58	3	30	0	0	0	0	2	3	1	1,275254515	1,3068915305		72,5	0	,7122555665	,0113490395			0	,029094763
89	1	0	74	1	17	0	1	1	0	0	0	1	1,095413086	6,7479759	,522586169	134,5	,036429279	3,9560563905	,213889652			0	,148902355
90	0	0	63	1	7	0	1	0	0	0	0	1	,307384197	,546772486	,070572762	11,5	0	1,434470641	,053951217			0
91	0	0	69	1	7	0	1	1	0	1	0	1	8,677312891	5,0704671555	,365866927	137,5	0	11,0383931265	,390913262		,080747191		,171337418
92	1	1	80	2	30	0	1	1	0	0	0	1	4,862071529	5,661859228	,583280482	117,5	0	7,74288361			,242975056
93	0	1	45	3	25	0	1	1	1	1	1	0	10,146272079	4,5524723355	,278885935	425,5	0	5,9851610595	,271026153		,270043626	,083144526	,164165549
94	0	0	61	1	9	0	1	1	1	0	1	1	4,9385024315	3,508914655	,2487833185	435,5	0	2,5436765415	,7311731435		1,290475112	0	,088031928
95	0	0	67	2	9	0	1	1	0	0	0	1				98	0	3,327789032	,434984161		,111960952	0	,103289943
96	1	0	60	1	6	0	1	1	0	0	0	1	,736796339			16						0	,301604431
97	0	0	79	2	24	0	1	1	0	2	0	1	,359147214	,480253573	,108965658	232	0	2,887126725	,306394136			0	,000619122
98	0	1	64	2	18	0	1	1	0	1	0	1	4,126701309	2,369492195	,613415031	67,5	0	5,184285598	,4371091935		,35049696	0	,048077015
99	1	0	60	3	7	0	1	0	0	1	0	1	,932920614	,452103427	,0356836645	45	,0005847475	3,466031262	,052087556		,126529812	0
100	0	0	55	3	27	0	0	0	0	2	3		7,2026476285	7,713393344	,8343187905	335,5	1,848712725	4,089128107	,0095039215			0	,280618881
101	0	0	61	3	8	0	1	1	0	1	0	1	5,031991606	3,049244898	,331516713	12	,14989617	3,211370254				,020806001	,184433998
102	0	0	56	2	4	0	1	1	1	0	1	1
103	0	1	64	2	15	0	1	1	0	2	0	1	,9197740775	,991179222	1,8111066895	22,5	,0537793195	2,324169447	,184711175	,097217372		,3443071795	,142256327
104	0	0	68	1	97	0	1	1	0	0	0	1	,588886021	1,3806341385		15,5	,0104323145	1,6160681745	,254082997	0	,980919465	,0045058035	,039884052
105	0	0	58	2	19	0	1	0	1	2	1	1	4,354120522	9,790131862	,871588854	257,5	,007622426	2,9203517475	,48866433	,145893502	,933507492	,0152889535	,2560585655
106	0	0	51	1	6	0	0	1	0	1	0	1	2,111291928	1,417421368	,740043717	99	,0002080155	3,119289537	,102958765	0		0	,052517236
107	0	0	72	2	11	0	1	1	0	0	0	1	1,28596527	,9482093445	,089918996	171	,017467318	1,489252921	,041823385	,044982097	,255263845	,0542142175	,003753434
108	0	0	53	2	17	0	1	1	0	1	0	1	,1602621			296	0						,116019096
109	0	0	65	1	2	0	1	1	1	0	1	1
110	0	0	71	1	16	0	1	1	0	1	0	1	1,274418176	,7550265935	18,64173715	46	,100775645	3,5937522765	,022647851	0		,302988513
111	0	0	67	3	41	0	0	0	1	2	2	1	1,0876727085	3,1798822355	3,4135122675	244,5	0	7,017795854	,035294846	0		,0087450475	,020941518
112	0	0	64	3	19	0	0	0	0	2	3	1	7,6160175175	7,9500615165	,275340866	993,5	,1939806525	2,187769291	22,73886858	,160625664		,1039925425	,02992483
113	0	0	60	2	19	0	1	1	0	2	0	1	2,336217365	1,6944424705		40	0		,050798066				,109021271
114	1	0	58	3	14	0	0	0	1	2	2	1	3,378377301	1,2305890715	,082951449	78	0	1,7527771875	,137183681	,014649884	,204316919	,0419754055	,065769189
115	0	0	47	1	12	0	1	1	1	2	1	0				0							,155184689
116	0	0	58	2	24	0	1	1	0	1	0	1	3,248518769	1,829856856		95	0	2,980454822				,020176431	,150704653
117	1	1	51	3	25	0	0	0	1	2	2	1	1,216447938	1,014954261	,049819476	52,5	0	,94605965	,051690573	,018514605		,0096488245	,0551883735
118	0	1	37	2	18	0	1	0	0	1	0	0	5,141481267	7,941842038	,290307585	160,5	,0582698985	2,33569476			,661492648	0	,1223714445
119	1	1	51	3	25	0	0	0	0	1	3		4,9765397345	1,232809645	18,73380729	62,5	,037467474	1,5240856115	,518956556	,071978373	,112668073	,002514495	,136373401
120	0	0	54	1	5	0	0	0	1	1	2	1	,5369239685	,621921439	,2824651965	4	,0021524	,331268019	,051456821	0	,140925893	,0020565345	,064367239
121	0	0	50	3	18	0	1	1	0	2	0	1	5,511877549	3,523172718	,133427867	368,5	,003487729	3,407911535	,856372854	0	,495799713	,03319034	,0512823185
122	0	0	49	1	12	0	1	1	0	0	0	1	,3269498165	,719749942	,390647769	4,5	0	,341178976	,03112314	0	,512661516	,001403301	,1001369235
123	0	1	76	2	21	0	1	1	0	0	0	1				13				0			,148912012
124	0	0	77	1	15	0	1	1	0	0	0	1				13					3,957573943		,091283673
125	0	0	73	2	11	0	1	1	0	0	0	1	,148753846	,255157067	,035658774	17	0	,991806796	,163810468	0	,244874699	,0003585735	,058533997
126	0	0	41	1	13	0	1	1	0	0	0	0	3,538313471	,530680908	,096311856	111	,023356535		,204391352	,083720282		,019730658	0
127	0	0	46	2	30	0	1	1	1	1	1	0	2,0930091	1,614820306	,3739096575	88	,003283588	1,2197568035	,296853399	0	,228197653	,0081605445	,0482302485
128	0	0	62	2	20	0	1	0	1	1	1	1	1,1392841845	,6017980375	,074396874	111	0	,9860469285	,220454584	0		,0048022725	,4582925575
129	0	0	69	2	24	0	0	0	0	2	3	1	7,4489230605	2,7307504345		626	,002260336	3,2215819875	,052204521	,324431104		,0259150785	,039874191
130	0	0	63	2	6	0	0	0	1	1	2	1	2,9970755875	4,967454023	,26827499	371,5	,0055928035	3,533466746	,143775046	,063758871	,175837544	,015756746	,1802238355
131	0	0	74	1	15	0	1	1	0	1	0	1	,456054354	,593269185	,053734909	44,5	0	2,01838559		0		0	,110800289
132	0	0	69	3	5	0	0	0	0	2	3	1	4,100665089	1,977460004		179,5	0	1,805890458		,342847741		,415956032	,510525114
133	0	1	55	1	7	0	1	0	0	0	0	1	,96612591	1,101732489	,0265654805	40,5	0	,9467892635	,068132212	0	,013724913	0	,0277512175
134	0	0	52	2	20	0	0	0	1	2	2	1	6,5055843065	10,038831056	,929756559	223,5	,0028624765	3,4034520755	,055245662	,026559601	,660913498	,0152476035	,1834309295
135	0	0	71	2	16	0	1	0	0	2	0	1				38						0	,857624978
136	1	0	74	2	15	0	1	1	0	0	0	1	1,169115068	,6000680435	,03440707	32,5	0	,9184765805	3,999619928		,312412467	,001730656	,1134032945
137	1	0	66	2	8	0	1	1	0	1	0	1	1,4137428525	2,0780535485	,053297606	44,5	0	1,217079623	,075514596	,203086398		,0078004685	,85066032
138	0	0	60	1	9	0	1	1	0	0	0	1	3,949861719	3,653560642		152	,233900158	1,024344043	,322000268	,078719434		0	,063167559
139	0	0	47	1	15	0	1	1	0	0	0	1	,78372632	,740871893	,241528952	39	0	,859860945	,056592194	0		,006470313	,022244988
140	0	0	52	1	17	0	1	1	0	0	0	1	,277555228	,341550886	,024192337	23,5	0	,9761181515	,036482138	0		0	,1481851095
141	0	0	75	3	21	0	1	1	0	1	0	1	2,4149211665	3,8341197295	,1915482225	512	0	6,181053854	,60508335	,099587468		,0189461065	,444770185
142	0	0	61	2	3	0	1	1	0	0	0	1	,34410455	,2904987335	,200747467	7	,0094770555	1,316744733	,048186816	0	,182087517	0	,090554896
143	0	0	77	2	25	0	1	0	0	1	0	1	,1704351255	,501505717	,037059214	58,5	0	1,9831787135	,120028479	0	,092940102	,004538213	,093729149
144	0	0	63	1	13	0	1	1	0	1	0	1	1,828791226	1,06613488	,661585992	62	0	3,403038702			,26674604	0	,00784767
145	0	0	61	2	22	0	0	0	1	2	2	1	1,167952952	,8253715235	,056043707	80	0	2,4118799175	,023228489	0		,0028521675	,076269349
146	0	1	56	1	40	0	1	1	0	0	0		,182827459	,6115670755	,0095640905	69,5	0	1,7362989495	,024602599	0	,009448248	,0204367265	,635936129
147	0	0	68	2	13	0	0	0	0	2	3		2,4420548375	3,2296011715	,059509371	877	,004488965	3,449341414	,185533992	,15822566		,05433274	,062316992
148	0	0	52	1	11	0	0	1	0	0	0	1	,699451752	1,489708584	,062000554	170	,004244575	,822983807	,971615955	,37285211	2,124951749	,0613606565	,090069591
149	0	0	60	1	13	0	1	1	0	0	0		1,467998886	1,5477094415	,1719796915	40,5	,0041079545	2,802574239	,061987518	0	2,261655501	,0089029275	,041112349
